# Supplementary material for: Demographic science aids in understanding the spread and fatality rates of COVID-19
Source: Proc Natl Acad Sci U S A. 2020 Apr 16;117(18):9696–8. doi: 10.1073/pnas.2004911117 (PMC7211934; doi:10.1073/pnas.2004911117)
Supplement: Supplementary File [file pnas.2004911117.sd01.xlsx]

## Sheet: Sheet1
Dataset S1. Dataset containing COVID-19 age-sex-specific case fatality rates for Italy, as of March 30, 2020, by number and % cases and deaths
Age group	Male					Female					Both
	Number of cases	% of cases	Number of deaths	% deaths	% fatality	Number of cases	% of cases	Number of deaths	% deaths	% fatality	Number of cases	% of cases	Number of deaths	% deaths	% fatality
0-9	324	55.5	0	0	0	260	44.5	0	0	0	589	0.6	0	0	0
10-19	392	51.4	0	0	0	371	48.6	0	0	0	766	0.8	0	0	0
20-29	1631	43.3	1	50	0.1	2132	56.7	1	50	0	3830	4.1	2	0	0.1
30-39	3105	48.1	18	90	0.6	3352	51.9	2	10	0.1	6523	6.9	20	0.2	0.3
40-49	5802	48.4	66	74.2	1.1	6198	51.6	23	25.8	0.4	12084	12.8	89	0.9	0.7
50-59	10068	54.2	294	79.9	2.9	8495	45.8	74	20.1	0.9	18678	19.8	369	3.7	2
60-69	10744	65.8	923	79.6	8.6	5584	34.2	236	20.4	4.2	16395	17.4	1162	11.6	7.1
70-79	11236	64.7	2597	75.3	23.1	6142	35.3	854	24.7	13.9	17464	18.5	3456	34.5	19.8
80-89	7630	54	2603	65.4	34.1	6504	46	1378	34.6	21.2	14186	15	3984	39.7	28.1
90+	1160	32.5	424	45.2	36.6	2404	67.5	514	54.8	21.4	3573	3.8	939	9.4	26.3
unknown	114	51.6	4	80	3.5	107	48.4	1	20	0.9	224	0.2	5	0	2.2
Total	52206		6930		13.3	41549		3083		7.4	94312		10026		10.6
